# Supplementary material for: PARP1-Inhibition Sensitizes Cervical Cancer Cell Lines for Chemoradiation and Thermoradiation
Source: Cancers (Basel). 2021 Apr 26;13(9):2092. doi: 10.3390/cancers13092092 (PMC8123631; doi:10.3390/cancers13092092)
Supplement: Supplementary file 1 [file cancers-13-02092-s001.zip]

Archive with 2 entries (2 files):
- cancers-1130089 supp tables.xlsx
- cancers-1130089-supp fig.pdf
