# Supplementary material for: PARP1-Inhibition Sensitizes Cervical Cancer Cell Lines for Chemoradiation and Thermoradiation
Source: Cancers (Basel). 2021 Apr 26;13(9):2092. doi: 10.3390/cancers13092092 (PMC8123631; doi:10.3390/cancers13092092)
Supplement: Supplementary file 1 [file cancers-13-02092-s001.zip › cancers-1130089 supp tables.xlsx]

## Sheet: Table S1
Table S1. Statistical analysis (Independent samples t-Test) of the colony formation.
SiHa		p-Value		HeLa		p-Value		CaSki		p-Value		C33A		p-Value
0 Gy	Ctrl vs. HT	0.653		0 Gy	Ctrl vs. HT	0.128		0 Gy	Ctrl vs. HT	0.58		0 Gy	Ctrl vs. HT	0.787
	Ctrl vs. PARP1-i	0.007			Ctrl vs. PARP1-i	0.002			Ctrl vs. PARP1-i	0.048			Ctrl vs. PARP1-i	0.109
	Ctrl vs. HT+PARP1-i	0.046			Ctrl vs. HT+PARP1-i	0.002			Ctrl vs. HT+PARP1-i	0.005			Ctrl vs. HT+PARP1-i	0.007
	Ctrl vs. cDDP	0.013			Ctrl vs. cDDP	0			Ctrl vs. cDDP	0.044			Ctrl vs. cDDP	0
	Ctrl vs. HT+cDDP	0.024			Ctrl vs. HT+cDDP	0.001			Ctrl vs. HT+cDDP	0.002			Ctrl vs. HT+cDDP	0.005
	Ctrl vs. cDDP+PARP1-i	0			Ctrl vs. cDDP+PARP1-i	0			Ctrl vs. cDDP+PARP1-i	0.002			Ctrl vs. cDDP+PARP1-i	0
	Ctrl vs. HT+cDDP+PARP1-i	0			Ctrl vs. HT+cDDP+PARP1-i	0			Ctrl vs. HT+cDDP+PARP1-i	0			Ctrl vs. HT+cDDP+PARP1-i	0
	HT vs. HT+PARP1-i	0.178			HT vs. HT+PARP1-i	0.207			HT vs. HT+PARP1-i	0.373			HT vs. HT+PARP1-i	0.119
	cDDP vs. cDDP+PARP1-i	0.003			cDDP vs. cDDP+PARP1-i	0.012			cDDP vs. cDDP+PARP1-i	0.25			cDDP vs. cDDP+PARP1-i	0.017
2 Gy	Ctrl vs. HT	0.047		2 Gy	Ctrl vs. HT	0.074		2 Gy	Ctrl vs. HT	0.399		2 Gy	Ctrl vs. HT	0.044
	Ctrl vs. PARP1-i	0.001			Ctrl vs. PARP1-i	0.005			Ctrl vs. PARP1-i	0.02			Ctrl vs. PARP1-i	0.053
	Ctrl vs. HT+PARP1-i	0			Ctrl vs. HT+PARP1-i	0.001			Ctrl vs. HT+PARP1-i	0.01			Ctrl vs. HT+PARP1-i	0.005
	Ctrl vs. cDDP	0.062			Ctrl vs. cDDP	0.049			Ctrl vs. cDDP	0.05			Ctrl vs. cDDP	0.179
	Ctrl vs. HT+cDDP	0.001			Ctrl vs. HT+cDDP	0.004			Ctrl vs. HT+cDDP	0.067			Ctrl vs. HT+cDDP	0.004
	Ctrl vs. cDDP+PARP1-i	0			Ctrl vs. cDDP+PARP1-i	0.001			Ctrl vs. cDDP+PARP1-i	0.005			Ctrl vs. cDDP+PARP1-i	0.015
	Ctrl vs. HT+cDDP+PARP1-i	0			Ctrl vs. HT+cDDP+PARP1-i	0			Ctrl vs. HT+cDDP+PARP1-i	0.006			Ctrl vs. HT+cDDP+PARP1-i	0.003
	HT vs. HT+PARP1-i	0			HT vs. HT+PARP1-i	0.069			HT vs. HT+PARP1-i	0.02			HT vs. HT+PARP1-i	0.144
	cDDP vs. cDDP+PARP1-i	0.037			cDDP vs. cDDP+PARP1-i	0.006			cDDP vs. cDDP+PARP1-i	0.069			cDDP vs. cDDP+PARP1-i	0.215
	HT+PARP1-i vs. HT+cDDP+PARP1-i	0.004			HT+PARP1-i vs. HT+cDDP+PARP1-i	0.157			HT+PARP1-i vs. HT+cDDP+PARP1-i	0.102			HT+PARP1-i vs. HT+cDDP+PARP1-i	0.146
	cDDP+PARP1-i vs. HT+cDDP+PARP1-i	0.582			cDDP+PARP1-i vs. HT+cDDP+PARP1-i	0.495			cDDP+PARP1-i vs. HT+cDDP+PARP1-i	0.393			cDDP+PARP1-i vs. HT+cDDP+PARP1-i	0.216
4 Gy	Ctrl vs. HT	0.018		4 Gy	Ctrl vs. HT	0.045		4 Gy	Ctrl vs. HT	0.995		4 Gy	Ctrl vs. HT	0.005
	Ctrl vs. PARP1-i	0.005			Ctrl vs. PARP1-i	0.027			Ctrl vs. PARP1-i	0.555			Ctrl vs. PARP1-i	0.012
	Ctrl vs. HT+PARP1-i	0.001			Ctrl vs. HT+PARP1-i	0.01			Ctrl vs. HT+PARP1-i	0.539			Ctrl vs. HT+PARP1-i	0.003
	Ctrl vs. cDDP	0.005			Ctrl vs. cDDP	0.203			Ctrl vs. cDDP	0.872			Ctrl vs. cDDP	0.059
	Ctrl vs. HT+cDDP	0.003			Ctrl vs. HT+cDDP	0.008			Ctrl vs. HT+cDDP	0.817			Ctrl vs. HT+cDDP	0.005
	Ctrl vs. cDDP+PARP1-i	0.001			Ctrl vs. cDDP+PARP1-i	0.008			Ctrl vs. cDDP+PARP1-i	0.458			Ctrl vs. cDDP+PARP1-i	0.004
	HT vs. HT+PARP1-i	0			HT vs. HT+PARP1-i	0.138			HT vs. HT+PARP1-i	0.313			HT vs. HT+PARP1-i	0.121
	cDDP vs. cDDP+PARP1-i	0.001			cDDP vs. cDDP+PARP1-i	0.147			cDDP vs. cDDP+PARP1-i	0.292			cDDP vs. cDDP+PARP1-i	0.001
	HT+PARP1-i vs. HT+cDDP+PARP1-i	0.168			HT+PARP1-i vs. HT+cDDP+PARP1-i	0.29			HT+PARP1-i vs. HT+cDDP+PARP1-i	0.241			HT+PARP1-i vs. HT+cDDP+PARP1-i	0.04
	cDDP+PARP1-i vs. HT+cDDP+PARP1-i	0.796			cDDP+PARP1-i vs. HT+cDDP+PARP1-i	0.32			cDDP+PARP1-i vs. HT+cDDP+PARP1-i	0.498			cDDP+PARP1-i vs. HT+cDDP+PARP1-i	0.009

## Sheet: Table S2
Table S2. SurviviNg fractioNs (SF) aNd platiNg efficieNcy (PE)
SiHa			SF			HeLa			SF			CaSki			SF			C33A			SF
RT		N = 1	N = 2	N = 3		RT		N = 1	N = 2	N = 3		RT		N = 1	N = 2	N = 3		RT		N = 1	N = 2	N = 3
PE		0.515	0.763	5.215		PE		0.487	0.657	0.66		PE		0.056	0.05	0.013		PE		0.102	0.121	0.272
	0Gy	1	1	1			0Gy	1	1	1			0Gy	1	1	1			0Gy	1	1	1
	2Gy	0.541	0.478	0.643			2Gy	0.565	0.394	0.374			2Gy	0.414	0.342	2.154			2Gy	0.39	0.436	0.161
	4Gy	0.141	0.161	0.23			4Gy	0.155	0.072	0.055			4Gy	0.047	0.007	0.282			4Gy	0.009	0.118	0.012
	6Gy	0.011	0.042	0.026			6Gy	0.064	0.011	0.011			6Gy	0.018	0.004	0.231			6Gy	0.001	0.009	0
RT+HT		N = 1	N = 2	N = 3		RT+HT		N = 1	N = 2	N = 3		RT+HT		N = 1	N = 2	N = 3		RT+HT		N = 1	N = 2	N = 3
PE		1.49	1.279	3.765		PE		0.426	0.56	0.095		PE		0.073	0.02	0.022		PE		0.099	0.128	0.267
	0Gy	1	1	1			0Gy	1	1	1			0Gy	1	1	1			0Gy	1	1	1
	2Gy	0.443	0.298	0.536			2Gy	0.363	0.284	0.168			2Gy	0.37	0.459	0.831			2Gy	0.102	0.164	0.124
	4Gy	0.082	0.042	0.083			4Gy	0.08	0.013	0.283			4Gy	0.11	0	0.092			4Gy	0.012	0.011	0.013
	6Gy	0.013	0.014	0			6Gy	0.015	0	0.002			6Gy	0.007	0.002	0			6Gy	0	0	0
RT+HT+PARP1-i		N = 1	N = 2	N = 3		RT+HT+PARP1-i		N = 1	N = 2	N = 3		RT+HT+PARP1-i		N = 1	N = 2	N = 3		RT+HT+PARP1-i		N = 1	N = 2	N = 3
PE		1.048	0.758	2.706		PE		0.237	0.298	0.018		PE		0.018	0.017	0.013		PE		0.043	0.081	0.136
	0Gy	1	1	1			0Gy	1	1	1			0Gy	1	1	1			0Gy	1	1	1
	2Gy	0.189	0.105	0.109			2Gy	0.228	0.126	0.037			2Gy	0.222	0	0.41			2Gy	0.071	0.055	0.111
	4Gy	0.009	0.018	0.002			4Gy	0.062	0.001	0.093			4Gy	0.043	0.008	0.092			4Gy	0.004	0	0.006
	6Gy	0	0.005	0			6Gy	0	0	0			6Gy	0	0	0			6Gy	0	0	0
RT+cDDP		N = 1	N = 2	N = 3		RT+cDDP		N = 1	N = 2	N = 3		RT+cDDP		N = 1	N = 2	N = 3		RT+cDDP		N = 1	N = 2	N = 3
PE		0.493	0.553	4.334		PE		0.295	0.286	0.183		PE		0.114	0.027	0.012		PE		0.062	0.102	0.15
	0Gy	1	1	1			0Gy	1	1	1			0Gy	1	1	1			0Gy	1	1	1
	2Gy	0.491	0.277	0.76			2Gy	0.609	0.544	0.585			2Gy	0.202	0.634	1.278			2Gy	0.229	0.278	0.101
	4Gy	0.126	0.089	0.074			4Gy	0.223	0.042	0.122			4Gy	0.062	0.244	0.619			4Gy	0.009	0.034	0.006
	6Gy	0.015	0.021	0			6Gy	0.072	0.018	0.019			6Gy	0.013	0.027	0.065			6Gy	0	0.008	0
RT+cDDP+PARP1-i		N = 1	N = 2	N = 3		RT+cDDP+PARP1-i		N = 1	N = 2	N = 3		RT+cDDP+PARP1-i		N = 1	N = 2	N = 3		RT+cDDP+PARP1-i		N = 1	N = 2	N = 3
PE		0.065	0.113	1.13		PE		0.136	0.048	0.036		PE		0.01	0.018	0.003		PE		0.016	0.041	0.055
	0Gy	1	1	1			0Gy	1	1	1			0Gy	1	1	1			0Gy	1	1	1
	2Gy	0.333	0.5	0.318			2Gy	0.479	0.186	0.38			2Gy	0.129	0.208	0.125			2Gy	0.229	0.121	0.101
	4Gy	0.046	0.065	0.065			4Gy	0.078	0	0.028			4Gy	0.023	0.036	0.463			4Gy	0.009	0.001	0.004
	6Gy	0	0.013	0.003			6Gy	0.016	0	0			6Gy	0.01	0.015	0			6Gy	0	0	0
RT+HT+cDDP+PARP1-i		N = 1	N = 2	N = 3		RT+HT+cDDP+PARP1-i		N = 1	N = 2	N = 3		RT+HT+cDDP+PARP1-i		N = 1	N = 2	N = 3		RT+HT+cDDP+PARP1-i		N = 1	N = 2	N = 3
PE		0.048	0.145	0.149		PE		0.111	0.004	0.151		PE		0.003	0.006	0.003		PE		0.016	0.006	0.031
	0Gy	1	1	1			0Gy	1	1	1			0Gy	1	1	1			0Gy	1	1	1
	2Gy	0.014	0.244	0.023			2Gy	0.105	1.909	0.214			2Gy	0.375	0.056	0.222			2Gy	0.021	0.102	0.064
	4Gy	0	0.053	0			4Gy	0.003	0	0.004			4Gy	0	0.056	0.222			4Gy	0.002	0.006	0.005
	6Gy	0	0.006	0			6Gy	0.003	0	0			6Gy	0.013	0	0			6Gy	0	0	0

## Sheet: Table S3
Table S3. Statistical analysis (Mann-Whitney U test) of the γ-H2AX foci formation.
SiHa	p-Value			HeLa	p-Value			CaSki	p-Value			C33A	p-Value
	30 min	24 h			30 min	24 h			30 min	24 h			30 min	24 h
Ctrl vs. HT	0.006	<0.0001		Ctrl vs. HT	0.971	0.215		Ctrl vs. HT	0.038	0.368		Ctrl vs. HT	<0.0001	0.004
Ctrl vs. IR	<0.0001	<0.0001		Ctrl vs. IR	<0.0001	0.745		Ctrl vs. IR	<0.0001	<0.0001		Ctrl vs. IR	<0.0001	<0.0001
Ctrl vs. cDDP	0.566	†		Ctrl vs. cDDP	0.927	†		Ctrl vs. cDDP	<0.001	†		Ctrl vs. cDDP	0.825	†
Ctrl vs. PARP1-i	0.904	0.003		Ctrl vs. PARP1-i	0.377	0.001		Ctrl vs. PARP1-i	0.275	0.844		Ctrl vs. PARP1-i	0.186	0.776
Ctrl vs. HT+IR	<0.0001	<0.0001		Ctrl vs. HT+IR	<0.0001	0.495		Ctrl vs. HT+IR	<0.0001	<0.0001		Ctrl vs. HT+IR	<0.0001	<0.0001
Ctrl vs HT+cDDP	0.042	†		Ctrl vs HT+cDDP	0.002	†		Ctrl vs HT+cDDP	<0.0001	†		Ctrl vs HT+cDDP	<0.0001	†
Ctrl vs. HT+PARP1-i	0.422	<0.0001		Ctrl vs. HT+PARP1-i	0.857	<0.0001		Ctrl vs. HT+PARP1-i	<0.0001	0.451		Ctrl vs. HT+PARP1-i	<0.0001	<0.0001
Ctrl vs. IR+cDDP	<0.0001	†		Ctrl vs. IR+cDDP	<0.0001	†		Ctrl vs. IR+cDDP	<0.0001	†		Ctrl vs. IR+cDDP	<0.0001	†
Ctrl vs. IR+PARP1-i	<0.0001	<0.0001		Ctrl vs. IR+PARP1-i	<0.0001	<0.0001		Ctrl vs. IR+PARP1-i	<0.0001	<0.0001		Ctrl vs. IR+PARP1-i	<0.0001	0.089
Ctrl vs. cDDP+PARP1-i	0.886	†		Ctrl vs. cDDP+PARP1-i	0.001	†		Ctrl vs. cDDP+PARP1-i	<0.0001	†		Ctrl vs. cDDP+PARP1-i	0.166	†
Ctrl vs. HT+IR+cDDP	<0.0001	†		Ctrl vs. HT+IR+cDDP	<0.0001	†		Ctrl vs. HT+IR+cDDP	<0.0001	†		Ctrl vs. HT+IR+cDDP	<0.0001	†
Ctrl vs. HT+IR+PARP1-i	<0.0001	<0.0001		Ctrl vs. HT+IR+PARP1-i	<0.0001	<0.0001		Ctrl vs. HT+IR+PARP1-i	<0.0001	<0.0001		Ctrl vs. HT+IR+PARP1-i	<0.0001	<0.0001
Ctrl vs. HT+cDDP+PARP1-i	<0.0001	†		Ctrl vs. HT+cDDP+PARP1-i	<0.0001	†		Ctrl vs. HT+cDDP+PARP1-i	<0.0001	†		Ctrl vs. HT+cDDP+PARP1-i	<0.0001	†
Ctrl vs. IR+cDDP+PARP1-i	<0.0001	†		Ctrl vs. IR+cDDP+PARP1-i	<0.0001	†		Ctrl vs. IR+cDDP+PARP1-i	<0.0001	†		Ctrl vs. IR+cDDP+PARP1-i	<0.0001	†
Ctrl vs. HT+IR+cDDP+PARP1-i	<0.0001	†		Ctrl vs. HT+IR+cDDP+PARP1-i	<0.0001	†		Ctrl vs. HT+IR+cDDP+PARP1-i	<0.0001	†		Ctrl vs. HT+IR+cDDP+PARP1-i	<0.0001	†
IR vs. HT	<0.0001	0.015		IR vs. HT	<0.0001	0.15		IR vs. HT	<0.0001	<0.0001		IR vs. HT	0.892	0.076
IR vs. cDDP	<0.0001	†		IR vs. cDDP	<0.0001	†		IR vs. cDDP	<0.0001	†		IR vs. cDDP	<0.0001	†
IR vs. PARP1-i	<0.0001	0		IR vs. PARP1-i	<0.0001	<0.0001		IR vs. PARP1-i	<0.0001	<0.0001		IR vs. PARP1-i	<0.0001	<0.0001
IR vs. HT+IR	0.198	0.001		IR vs. HT+IR	<0.0001	0.401		IR vs. HT+IR	<0.0001	0.159		IR vs. HT+IR	<0.0001	0.269
IR vs. HT+cDDP	<0.0001	†		IR vs. HT+cDDP	<0.0001	†		IR vs. HT+cDDP	<0.0001	†		IR vs. HT+cDDP	0.258	†
IR vs. HT+PARP1-i	<0.0001	<0.0001		IR vs. HT+PARP1-i	<0.0001	<0.0001		IR vs. HT+PARP1-i	<0.0001	<0.0001		IR vs. HT+PARP1-i	0.731	0.074
IR vs. IR+cDDP	<0.0001	†		IR vs. IR+cDDP	0.748	†		IR vs. IR+cDDP	<0.0001	†		IR vs. IR+cDDP	<0.0001	†
IR vs. IR+PARP1-i	<0.0001	0.036		IR vs. IR+PARP1-i	0.156	<0.0001		IR vs. IR+PARP1-i	0.834	0.0061		IR vs. IR+PARP1-i	0.015	0.006
IR vs. cDDP+PARP1-i	<0.0001	†		IR vs. cDDP+PARP1-i	<0.0001	†		IR vs. cDDP+PARP1-i	<0.0001	†		IR vs. cDDP+PARP1-i	<0.0001	†
IR vs. HT+IR+cDDP	0.006	†		IR vs. HT+IR+cDDP	<0.0001	†		IR vs. HT+IR+cDDP	<0.0001	†		IR vs. HT+IR+cDDP	<0.0001	†
IR vs. HT+IR+PARP1-i	0.187	<0.0001		IR vs. HT+IR+PARP1-i	0.043	<0.0001		IR vs. HT+IR+PARP1-i	0.093	<0.0001		IR vs. HT+IR+PARP1-i	<0.0001	0.112
IR vs. HT+cDDP+PARP1-i	<0.0001	†		IR vs. HT+cDDP+PARP1-i	<0.0001	†		IR vs. HT+cDDP+PARP1-i	<0.0001	†		IR vs. HT+cDDP+PARP1-i	0.4	†
IR vs. IR+cDDP+PARP1-i	0.795	†		IR vs. IR+cDDP+PARP1-i	0.039	†		IR vs. IR+cDDP+PARP1-i	0.021	†		IR vs. IR+cDDP+PARP1-i	0.083	†
IR vs. HT+IR+cDDP+PARP1-i	0.04	†		IR vs. HT+IR+cDDP+PARP1-i	0.131	†		IR vs. HT+IR+cDDP+PARP1-i	0.016	†		IR vs. HT+IR+cDDP+PARP1-i	0.003	†
IR+HT vs. HT+IR+PARP1-i	0.733	<0.0001		IR+HT vs. HT+IR+PARP1-i	0.041	<0.0001		IR+HT vs. HT+IR+PARP1-i	0.001	0.01		IR+HT vs. HT+IR+PARP1-i	0.424	0.617
IR+HT vs. HT+IR+cDDP+PARP1-i	0.43	†		IR+HT vs. HT+IR+cDDP+PARP1-i	0.01	†		IR+HT vs. HT+IR+cDDP+PARP1-i	<0.0001	†		IR+HT vs. HT+IR+cDDP+PARP1-i	<0.0001	†
IR+cDDP vs. IR+cDDP+PARP1-i	<0.001	†		IR+cDDP vs. IR+cDDP+PARP1-i	0.013	†		IR+cDDP vs. IR+cDDP+PARP1-i	<0.0001	†		IR+cDDP vs. IR+cDDP+PARP1-i	<0.0001	†
IR+cDDP vs. HT+IR+cDDP+PARP1-i	<0.0001	†		IR+cDDP vs. HT+IR+cDDP+PARP1-i	0.26	†		IR+cDDP vs. HT+IR+cDDP+PARP1-i	<0.0001	†		IR+cDDP vs. HT+IR+cDDP+PARP1-i	<0.0001	†
HT+IR+PARP1-i vs. HT+IR+cDDP+PARP1-i	0.65	†		HT+IR+PARP1-i vs. HT+IR+cDDP+PARP1-i	0.603	†		HT+IR+PARP1-i vs. HT+IR+cDDP+PARP1-i	<0.0001	†		HT+IR+PARP1-i vs. HT+IR+cDDP+PARP1-i	<0.0001	†
IR+cDDP+PARP1-i vs. HT+IR+cDDP+PARP1-i	0.018	†		IR+cDDP+PARP1-i vs. HT+IR+cDDP+PARP1-i	0.001	†		IR+cDDP+PARP1-i vs. HT+IR+cDDP+PARP1-i	<0.0001	†		IR+cDDP+PARP1-i vs. HT+IR+cDDP+PARP1-i	0.41	†

## Sheet: Table S4
Table S4. Statistical analysis (Independent samples t-Test) of Annexin V positive cells, YoYo3 positive cells and normalized confluence.
Statistical analysis (Independent samples t-Test) of Annexin V positive cells.
SiHa	p-Value			HeLa	p-Value			CaSki	p-Value			C33A	p-Value
	96 h	136 h			96 h	136 h			96 h	136 h			96 h	136 h
Ctrl vs. HT	0.519	0.821		Ctrl vs. HT	0.155	0.296		Ctrl vs. HT	0.176	0.14		Ctrl vs. HT	0.154	0.18
Ctrl vs. IR	0.017	0.003		Ctrl vs. IR	0.03	0.038		Ctrl vs. IR	0.008	0.008		Ctrl vs. IR	0.041	0.136
Ctrl vs. cDDP	0.647	0.158		Ctrl vs. cDDP	0.1	0.2		Ctrl vs. cDDP	0.128	0.038		Ctrl vs. cDDP	0.267	0.247
Ctrl vs. HT+IR	0.03	0.034		Ctrl vs. HT+IR	0.003	0.011		Ctrl vs. HT+IR	0.054	0.019		Ctrl vs. HT+IR	0.017	0.002
Ctrl vs. IR+cDDP	0.013	0.02		Ctrl vs. IR+cDDP	0.03	0.024		Ctrl vs. IR+cDDP	0.122	0.007		Ctrl vs. IR+cDDP	0.016	0.001
Ctrl vs. HT+IR+PARP1-i	0.023	0.004		Ctrl vs. HT+IR+PARP1-i	0.066	0.013		Ctrl vs. HT+IR+PARP1-i	0.16	0.048		Ctrl vs. HT+IR+PARP1-i	0.067	0.065
Ctrl vs. IR+cDDP+PARP1-i	0.002	0.002		Ctrl vs. IR+cDDP+PARP1-i	0.011	0.019		Ctrl vs. IR+cDDP+PARP1-i	0.034	0.024		Ctrl vs. IR+cDDP+PARP1-i	0.001	0.003
Ctrl vs. HT+IR+cDDP+PARP1-i	0.011	0.02		Ctrl vs. HT+IR+cDDP+PARP1-i	0.009	0.024		Ctrl vs. HT+IR+cDDP+PARP1-i	0.001	0.003		Ctrl vs. HT+IR+cDDP+PARP1-i	0.002	0.004
IR vs. HT+IR	0.406	0.338		IR vs. HT+IR	0.78	0.191		IR vs. HT+IR	0.091	0.141		IR vs. HT+IR	0.646	0.999
IR vs. IR+cDDP	0.398	0.21		IR vs. IR+cDDP	0.654	0.735		IR vs. IR+cDDP	0.138	0.049		IR vs. IR+cDDP	0.937	0.786
IR vs. HT+IR+PARP1-i	0.133	0.05		IR vs. HT+IR+PARP1-i	0.753	0.169		IR vs. HT+IR+PARP1-i	0.178	0.154		IR vs. HT+IR+PARP1-i	0.323	0.376
IR vs. IR+cDDP+PARP1-i	0.026	0.005		IR vs. IR+cDDP+PARP1-i	0.102	0.084		IR vs. IR+cDDP+PARP1-i	0.019	0.035		IR vs. IR+cDDP+PARP1-i	0.353	0.769
IR vs. HT+IR+cDDP+PARP1-i	0.075	0.044		IR vs. HT+IR+cDDP+PARP1-i	0.04	0.053		IR vs. HT+IR+cDDP+PARP1-i	<0.0001	0.004		IR vs. HT+IR+cDDP+PARP1-i	0.02	0.07
IR+HT vs. HT+IR+PARP1-i	0.351	0.603		IR+HT vs. HT+IR+PARP1-i	0.857	0.845		IR+HT vs. HT+IR+PARP1-i	0.592	0.563		IR+HT vs. HT+IR+PARP1-i	0.431	0.297
IR+HT vs. HT+IR+cDDP+PARP1-i	0.249	0.08		IR+HT vs. HT+IR+cDDP+PARP1-i	0.037	0.102		IR+HT vs. HT+IR+cDDP+PARP1-i	0.002	0.008		IR+HT vs. HT+IR+cDDP+PARP1-i	0.026	0.023
IR+cDDP vs. IR+cDDP+PARP1-i	0.094	0.019		IR+cDDP vs. IR+cDDP+PARP1-i	0.063	0.105		IR+cDDP vs. IR+cDDP+PARP1-i	0.259	0.07		IR+cDDP vs. IR+cDDP+PARP1-i	0.302	0.148
IR+cDDP vs. HT+IR+cDDP+PARP1-i	0.176	0.088		IR+cDDP vs. HT+IR+cDDP+PARP1-i	0.029	0.061		IR+cDDP vs. HT+IR+cDDP+PARP1-i	0.026	0.009		IR+cDDP vs. HT+IR+cDDP+PARP1-i	0.015	0.016
HT+IR+PARP1-i vs. HT+IR+cDDP+PARP1-i	0.896	0.094		HT+IR+PARP1-i vs. HT+IR+cDDP+PARP1-i	0.071	0.115		HT+IR+PARP1-i vs. HT+IR+cDDP+PARP1-i	0.045	0.017		HT+IR+PARP1-i vs. HT+IR+cDDP+PARP1-i	0.329	0.343
IR+cDDP+PARP1-i vs. HT+IR+cDDP+PARP1-i	0.931	0.952		IR+cDDP+PARP1-i vs. HT+IR+cDDP+PARP1-i	0.292	0.288		IR+cDDP+PARP1-i vs. HT+IR+cDDP+PARP1-i	0.152	0.716		IR+cDDP+PARP1-i vs. HT+IR+cDDP+PARP1-i	0.021	0.015
Statistical analysis (Independent samples t-Test) of YoYo3 positive cells.
SiHa	p-value			HeLa	p-value			CaSki	p-value			C33A	p-value
	96 h	136 h			96 h	136 h			96 h	136 h			96 h	136 h
Ctrl vs. HT	0.543	0.491		Ctrl vs. HT	0.079	0.021		Ctrl vs. HT	0.024	0.193		Ctrl vs. HT	0.253	0.062
Ctrl vs. IR	0.052	<0.0001		Ctrl vs. IR	0.047	0.017		Ctrl vs. IR	0.016	0.006		Ctrl vs. IR	0.038	0.158
Ctrl vs. cDDP	0.25	0.073		Ctrl vs. cDDP	0.041	0.045		Ctrl vs. cDDP	0.038	0.068		Ctrl vs. cDDP	0.3	0.119
Ctrl vs. HT+IR	0.019	0.01		Ctrl vs. HT+IR	0.004	0.682		Ctrl vs. HT+IR	0.009	0.005		Ctrl vs. HT+IR	0.022	<0.0001
Ctrl vs. IR+cDDP	0.042	0.002		Ctrl vs. IR+cDDP	0.035	0.008		Ctrl vs. IR+cDDP	0.061	0.012		Ctrl vs. IR+cDDP	0.036	<0.0001
Ctrl vs. HT+IR+PARP1-i	0.008	<0.0001		Ctrl vs. HT+IR+PARP1-i	0.074	<0.0001		Ctrl vs. HT+IR+PARP1-i	0.022	0.03		Ctrl vs. HT+IR+PARP1-i	0.05	0.092
Ctrl vs. IR+cDDP+PARP1-i	0.007	<0.0001		Ctrl vs. IR+cDDP+PARP1-i	0.007	0.034		Ctrl vs. IR+cDDP+PARP1-i	0.012	0.009		Ctrl vs. IR+cDDP+PARP1-i	<0.0001	0.003
Ctrl vs. HT+IR+cDDP+PARP1-i	0.02	0.004		Ctrl vs. HT+IR+cDDP+PARP1-i	0.007	0.037		Ctrl vs. HT+IR+cDDP+PARP1-i				Ctrl vs. HT+IR+cDDP+PARP1-i	0.002	0.001
IR vs. HT+IR	0.656	0.625		IR vs. HT+IR	0.682	0.58		IR vs. HT+IR	0.057	0.047		IR vs. HT+IR	0.542	0.768
IR vs. IR+cDDP	0.561	0.085		IR vs. IR+cDDP	0.604	0.512		IR vs. IR+cDDP	0.119	0.033		IR vs. IR+cDDP	0.868	0.628
IR vs. HT+IR+PARP1-i	0.277	0.004		IR vs. HT+IR+PARP1-i	0.777	0.068		IR vs. HT+IR+PARP1-i	0.075	0.02		IR vs. HT+IR+PARP1-i	0.316	0.557
IR vs. IR+cDDP+PARP1-i	0.085	<0.0001		IR vs. IR+cDDP+PARP1-i	0.164	0.094		IR vs. IR+cDDP+PARP1-i	0.021	0.037		IR vs. IR+cDDP+PARP1-i	0.434	0.91
IR vs. HT+IR+cDDP+PARP1-i	0.27	0.012		IR vs. HT+IR+cDDP+PARP1-i	0.035	0.067		IR vs. HT+IR+cDDP+PARP1-i	<0.0001	0.011		IR vs. HT+IR+cDDP+PARP1-i	0.021	0.092
IR+HT vs. HT+IR+PARP1-i	0.089	0.063		IR+HT vs. HT+IR+PARP1-i	0.534	0.263		IR+HT vs. HT+IR+PARP1-i	0.578	0.197		IR+HT vs. HT+IR+PARP1-i	0.523	0.345
IR+HT vs. HT+IR+cDDP+PARP1-i	0.13	0.017		IR+HT vs. HT+IR+cDDP+PARP1-i	0.02	0.078		IR+HT vs. HT+IR+cDDP+PARP1-i	0.001	0.014		IR+HT vs. HT+IR+cDDP+PARP1-i	0.044	0.005
IR+cDDP vs. IR+cDDP+PARP1-i	0.225	<0.0001		IR+cDDP vs. IR+cDDP+PARP1-i	0.062	0.122		IR+cDDP vs. IR+cDDP+PARP1-i	0.298	0.075		IR+cDDP vs. IR+cDDP+PARP1-i	0.596	0.09
IR+cDDP vs. HT+IR+cDDP+PARP1-i	0.594	0.026		IR+cDDP vs. HT+IR+cDDP+PARP1-i	0.021	0.078		IR+cDDP vs. HT+IR+cDDP+PARP1-i	0.035	0.023		IR+cDDP vs. HT+IR+cDDP+PARP1-i	0.027	0.004
HT+IR+PARP1-i vs. HT+IR+cDDP+PARP1-i	0.785	0.037		HT+IR+PARP1-i vs. HT+IR+cDDP+PARP1-i	0.061	0.097		HT+IR+PARP1-i vs. HT+IR+cDDP+PARP1-i	0.004	0.018		HT+IR+PARP1-i vs. HT+IR+cDDP+PARP1-i	0.263	0.343
IR+cDDP+PARP1-i vs. HT+IR+cDDP+PARP1-i	0.449	0.537		IR+cDDP+PARP1-i vs. HT+IR+cDDP+PARP1-i	0.118	0.362		IR+cDDP+PARP1-i vs. HT+IR+cDDP+PARP1-i	0.179	0.734		IR+cDDP+PARP1-i vs. HT+IR+cDDP+PARP1-i	0.017	0.015
Statistical analysis (Independent samples t-Test) of normalized confluence.
SiHa	p-value			HeLa	p-value			CaSki	p-value			C33A	p-value
	96 h	136 h			96 h	136 h			96 h	136 h			96 h	136 h
Ctrl vs. HT	0.887	0.727		Ctrl vs. HT	0.68	0.12		Ctrl vs. HT	<0.0001	0.001		Ctrl vs. HT	0.076	0.033
Ctrl vs. IR	0.065	0.015		Ctrl vs. IR	0.021	0.002		Ctrl vs. IR	0.031	0.011		Ctrl vs. IR	0.007	<0.0001
Ctrl vs. cDDP	0.145	0.356		Ctrl vs. cDDP	0.773	0.016		Ctrl vs. cDDP	<0.0001	<0.0001		Ctrl vs. cDDP	0.262	<0.0001
Ctrl vs. HT+IR	0.001	0.01		Ctrl vs. HT+IR	0.456	0.004		Ctrl vs. HT+IR	<0.0001	<0.0001		Ctrl vs. HT+IR	<0.0001	<0.0001
Ctrl vs. IR+cDDP	0.003	0.004		Ctrl vs. IR+cDDP	0.008	<0.0001		Ctrl vs. IR+cDDP	<0.0001	<0.0001		Ctrl vs. IR+cDDP	0.003	<0.0001
Ctrl vs. HT+IR+PARP1-i	0.015	0.013		Ctrl vs. HT+IR+PARP1-i	0.001	<0.0001		Ctrl vs. HT+IR+PARP1-i	0.002	<0.0001		Ctrl vs. HT+IR+PARP1-i	<0.0001	<0.0001
Ctrl vs. IR+cDDP+PARP1-i	0.042	0.003		Ctrl vs. IR+cDDP+PARP1-i	<0.0001	<0.0001		Ctrl vs. IR+cDDP+PARP1-i	<0.0001	<0.0001		Ctrl vs. IR+cDDP+PARP1-i	<0.0001	<0.0001
Ctrl vs. HT+IR+cDDP+PARP1-i	0.003	0.002		Ctrl vs. HT+IR+cDDP+PARP1-i	<0.0001	<0.0001		Ctrl vs. HT+IR+cDDP+PARP1-i	<0.0001	<0.0001		Ctrl vs. HT+IR+cDDP+PARP1-i	<0.0001	<0.0001
IR vs. HT+IR	0.656	0.486		IR vs. HT+IR	0.441	0.577		IR vs. HT+IR	0.047	0.054		IR vs. HT+IR	0.313	0.772
IR vs. IR+cDDP	0.762	0.77		IR vs. IR+cDDP	0.84	0.866		IR vs. IR+cDDP	0.008	0.007		IR vs. IR+cDDP	0.918	0.392
IR vs. HT+IR+PARP1-i	0.834	0.82		IR vs. HT+IR+PARP1-i	0.476	0.36		IR vs. HT+IR+PARP1-i	0.093	0.051		IR vs. HT+IR+PARP1-i	0.248	0.488
IR vs. IR+cDDP+PARP1-i	0.603	0.246		IR vs. IR+cDDP+PARP1-i	0.168	0.156		IR vs. IR+cDDP+PARP1-i	0.006	0.008		IR vs. IR+cDDP+PARP1-i	0.485	0.913
IR vs. HT+IR+cDDP+PARP1-i	0.485	0.301		IR vs. HT+IR+cDDP+PARP1-i	0.178	0.126		IR vs. HT+IR+cDDP+PARP1-i	0.005	0.006		IR vs. HT+IR+cDDP+PARP1-i	0.208	0.132
IR+HT vs. HT+IR+PARP1-i	0.344	0.359		IR+HT vs. HT+IR+PARP1-i	0.254	0.138		IR+HT vs. HT+IR+PARP1-i	0.994	0.651		IR+HT vs. HT+IR+PARP1-i	0.647	0.19
IR+HT vs. HT+IR+cDDP+PARP1-i	0.073	0.078		IR+HT vs. HT+IR+cDDP+PARP1-i	0.154	0.052		IR+HT vs. HT+IR+cDDP+PARP1-i	0.006	0.001		IR+HT vs. HT+IR+cDDP+PARP1-i	0.415	0.031
IR+cDDP vs. IR+cDDP+PARP1-i	0.705	0.288		IR+cDDP vs. IR+cDDP+PARP1-i	0.061	0.003		IR+cDDP vs. IR+cDDP+PARP1-i	0.642	0.854		IR+cDDP vs. IR+cDDP+PARP1-i	0.326	0.246
IR+cDDP vs. HT+IR+cDDP+PARP1-i	0.502	0.362		IR+cDDP vs. HT+IR+cDDP+PARP1-i	0.065	0.001		IR+cDDP vs. HT+IR+cDDP+PARP1-i	0.149	0.005		IR+cDDP vs. HT+IR+cDDP+PARP1-i	0.116	0.042
HT+IR+PARP1-i vs. HT+IR+cDDP+PARP1-i	0.526	0.421		HT+IR+PARP1-i vs. HT+IR+cDDP+PARP1-i	0.201	0.006		HT+IR+PARP1-i vs. HT+IR+cDDP+PARP1-i	0.065	0.009		HT+IR+PARP1-i vs. HT+IR+cDDP+PARP1-i	0.658	0.032
IR+cDDP+PARP1-i vs. HT+IR+cDDP+PARP1-i	0.995	0.786		IR+cDDP+PARP1-i vs. HT+IR+cDDP+PARP1-i	0.901	0.485		IR+cDDP+PARP1-i vs. HT+IR+cDDP+PARP1-i	0.058	0.097		IR+cDDP+PARP1-i vs. HT+IR+cDDP+PARP1-i	0.053	0.004
